# Supplementary material for: Applying the Multi-Scale Integrated Analysis of Societal and Ecosystem Metabolism (MuSIASEM) to characterize the society–agriculture–forest system: the case of Huayopata, Cuzco (Peru)
Source: Environ Dev Sustain. 2022 Jun 11:1–24. Online ahead of print. doi: 10.1007/s10668-022-02457-6 (PMC9187502; doi:10.1007/s10668-022-02457-6)
Supplement: Supplementary file 1 — Supplementary file1 (XLSX 41 kb) [file 10668_2022_2457_MOESM1_ESM.xlsx]

## Sheet: Metadata
Title:	Applying the Multi-Scale Integrated Analysis of Societal and Ecosystem Metabolism (MuSIASEM) to characterize the society-agriculture-forest system: The case of Huayopata, Cuzco-Peru
Author	Juan José Cadillo-Benalcazar
	José Carlos Silva-Macher
	Norma Salinas

## Sheet: Nutritional profile
Table 1s. Nutritional profile
Group	Production	Consumption (g/person/day)	Consumption (kg/person/year)	Energy (kcal/person/day)	Protein (g/person/day)	Fat (g/person/day)	Total requirement (t/population [4800]/year
Cereals	Rice	98.63	36	353.095	7.69314	0.69041	172.8
Cereals	Maize	28.4	11	97.412	1.6756	1.136	52.8
Cereals	Flour of wheat	19.72	7	71.3864	2.0706	0.3944	33.6
Cereals	Bread	70.13	26	225.117	6.52209	2.45455	124.8
Cereals	Pasta	35.34	13	119.096	3.32196	0.07068	62.4
Meat	Chicken meat	60.27	22	71.7213	12.8978	1.86837	105.6
Meat	Cattle meat	13.69	5	14.3745	2.91597	0.21904	24
Egg	Egg	19.17	7	27.7965	2.45376	1.89783	33.6
Oil	Oil	14.83	6	131.097	0	14.83	28.8
Fruits	Plantain	32.87	12	24.3238	0.49305	0.09861	57.6
Vegetables	Onion	34.24	13	6.5056	0.27392	0.03424	62.4
Tuber and roots	Potatoes	136	50	118.32	2.856	0.544	240
Sugar crops	Sugar refined	68.49	25	263.002	0	0	120
Tuber and roots	Cassava	66.58	13	90.5488	0.3329	0.13316	62.4
Vegetables	Tomatoes	17.26	6	2.589	0.13808	0.03452	28.8
Fruits	Custard apple*	37.48	14	26.9856	0.71212	0.11244	67.2
Pulses	Beans*	3.83	1	13.2135	0.70472	0.05362	4.8
Fruits	Sweet granadille**	40	15	20.4	1	1.08	72
Fruits	Lemon*	23.59	9	6.6052	0.11795	0.04718	43.2
Fruits	Mandarine*	37.29	14	10.8141	0.22374	0.11187	67.2
Fruits	Mangoes*	36.33	13	19.6182	0.14532	0.07266	62.4
Tuber and roots	Uncucha*	8.94	3	13.0524	0.4023	0.01788	14.4
Fruits	Orange**	37.29	14	11.5599	0.22374	0.07458	67.2
Fruits	Avocat*	14	5	18.2	0.238	1.75	24
Fruits	Papaya*	17.69	6	4.4225	0.07076	0.01769	28.8
Fruits	Pineapple*	104	38	34.32	0.416	0.208	182.4
Total				1795.58	47.8995	27.9517
Data for Cusco obtained from (INEI, 2012b) that were adapted to the consumption of Huayopata by local experts.
* Production adjusted value.
**Assumption
Reference
INEI. (2012b). Perú: Consumo per capita de los principales alimentos 2008-2009. https://www.inei.gob.pe/media/MenuRecursivo/publicaciones_digitales/Est/Lib1028/

## Sheet: Balance 
Class	Food Group	Food	Production	Requeriment	Export	Import			Category	Σ Production	Σ Import	Σ Requeriment	Σ For Export	Σ For Internal Consumption from Production
Plant product	Cereals	Rice	0	172.8		172.8			Animal products	36	93.6	129.6	0	36
Plant product	Cereals	Maize	10.56	52.8		42.24			Meat	36	93.6	129.6	0	36
Plant product	Cereals	Wheat	0	298		298			Plant product	3398.44	2209.89	3112.93	2495.4	903.04
Plant product	Fruits	Plantain	838	57.6	780.4				Cereals	10.56	513.04	523.6	0	10.56
Plant product	Fruits	Custard apple	66	67.2		1.2			Fruits	2502	5.6	672	1835.6	666.4
Plant product	Fruits	Sweet granadille	593	72	521				Oil	0	125.217	125.217	0	0
Plant product	Fruits	Lemon	41	43.2		2.2			Pulses	7	0	4.8	2.2	4.8
Plant product	Fruits	Mandarine	65	67.2		2.2			Stimulants	656		0	656	0
Plant product	Fruits	Mangoes	64	62.4	1.6				Sugar crops	0	1379.31	1379.31	0	0
Plant product	Fruits	Orange	404	67.2	336.8				Tuber and roots	185.92	132.48	316.8	1.6	184.32
Plant product	Fruits	Avocado	216	24	192				Vegetables	36.96	54.24	91.2	0	36.96
Plant product	Fruits	Papaya	31	28.8	2.2				Tea	1200	0	600	600	600
Plant product	Fruits	Pineapple	184	182.4	1.6				Tea	1200	0	600	600	600
Plant product	Oil	Oil palm fruit	0	125.217		125.217			Total general	4634.44	2303.49	3842.53	3095.4	1539.04
Plant product	Pulses	Beans	7	4.8	2.2
Plant product	Sugar crops	Sugar cane	0	1379.31		1379.31
Plant product	Tuber and roots	Potatoes	120	240		120
Plant product	Tuber and roots	Cassava	49.92	62.4		12.48
Plant product	Tuber and roots	Uncucha	16	14.4	1.6
Plant product	Vegetables	Onion	31.2	62.4		31.2
Plant product	Vegetables	Tomatoes	5.76	28.8		23.04
Plant product	Stimulants	Coffee	656	negl	656
Tea	Stimulants	Tea	1200	600	600
Animal products	Meat	Cattle meat	24	24
Animal products	Meat	Chicken meat	12	105.6		93.6
negl=negligible

## Sheet: Conversion in Primary products
Table 2s. Conversion of the Total requirement to Primary Product equivalent and percentage of local production and import
Production	Total requirement (t/population [4800]/year	Primary product equivalent	Total requirement in Primary product equivalent (t/year)	% Local Production	% Import
Rice	172.8	Rice	172.8	0	100
Maize	52.8	Maize	52.8	20*	80
Flour of wheat	33.6	Wheat	45.4054	0	100
Bread	124.8	Wheat	168.649	0	100
Pasta	62.4	Wheat	84.3243	0	100
Oil	28.8	Oil palm fruit	125.217	0	100
Plantain	57.6	Plantain	57.6	100	0
Onion	62.4	Onion	62.4	50*	50
Potatoes	240	Potatoes	240	50*	50
Sugar refined	120	Sugar cane	1379.31	0	100
Cassava	62.4	Cassava	62.4	80*	20
Tomatoes	28.8	Tomatoes	28.8	20*	80
Custard apple	67.2	Custard apple	67.2	100	0
Beans	4.8	Beans	4.8	100	0
Sweet granadille	72	Sweet granadille	72	100	0
Lemon	43.2	Lemon	43.2	100	0
Mandarine	67.2	Mandarine	67.2	100	0
Mangoes	62.4	Mangoes	62.4	100	0
Uncucha	14.4	Uncucha	14.4	100	0
Orange	67.2	Orange	67.2	100	0
Avocat	24	Avocado	24	100	0
Papaya	28.8	Papaya	28.8	100	0
Pineapple	182.4	Pineapple	182.4	100	0
*Assumption
The conversion factors were obtained from (FAO, 2017)
Reference
FAO. (2017). Technical Conversion Factors for Agricultural Commodities. http://www.fao.org/economic/the-statistics-division-ess/methodology/methodology-systems/technical-conversion-factors-for-agricultural-commodities/ar/

## Sheet: Firewood consumption
Table 3s. Consumption of firewood for cooking
	People who use firewood**	Percentage	Consumption (m3 /year) *
No	570	0.13
Yes	3895	0.87
Total	4465	1
Population Estimated in 2020	4800	0.87	4593.6
Source: (INEI, 2017).
* Assumed consumption: 1.1 m3 roundwood/capita/year (La Torre-Cuadros & Mentón, 2016)
**This value was obtained through a crossover of variables between households that use firewood for cooking and the number of household members
Reference
INEI. (2017). Censos Nacionales 2017: XII de Población, VII de Vivienda y III de Comunidades Indígenas. http://censo2017.inei.gob.pe/#
La Torre-Cuadros, M. de los Á., & Mentón, M. (2016). Descifrando datos oficiales sobre el consumo de leña y carbón vegetal en el Perú (No. 145; Info Brief. Agosto).

## Sheet: Production
Table 4. Crop production of Huayopata. Average (2015-2017)
Group	Crop	Production average (2015-2017) (t/year)
Cereal	Maize*	10.56
Fruit	Plantain	838
Vegetables	Onion*	31.2
Tuber and roots	Potatoes*	120
Tuber and roots	Cassava*	49.92
Vegetables	Tomatoes*	5.76
Fruit	Custard apple	66
Pulses	Beans	7
Fruit	Sweet granadille	593
Fruit	Lemon	41
Fruit	Mandarine	65
Fruit	Mangoes	64
Tuber and roots	Uncucha	16
Fruit	Orange	404
Fruit	Avocado	216
Fruit	Papaya	31
Fruit	Pineapple	184
Stimulant	Tea**	1200
Stimulant	Coffee	656
Data obtained from (Agencia Agraria La Convención, 2020a)
* Data obtained from the assumption of the percentage of local production, calculated through the Total requirement in Primary product equivalent (t/year). See sheet [Conversion in Primary products]
** Data obtained from (Cuenca, 2021)
References
Agencia Agraria La Convención. (2020a). Compendio Agrícola Provincia La Convención.
Cuenca, Carlos. (2021). Cooperativa Agraria de Agricultores Huyro. Comunicación personal (10-08-2021).

## Sheet: Animal population
Table 5s. Animal population
Due to the lack of information, it was assumed that the animal population remained the same as that registered in the last IV National Agricultural Census of 2012 (INEI, 2012a)
Animal	Population
Cattle	840
Broiles	4300
Hens	7857
Rooster	1607
Data obtained from INEI, 2012a
Table 6s. Meat production in Huayopata
For beef production, a slaughter coefficient of 14%, an average live weight of 400 kg/head and a weight coefficient of carcass meat to percentage of live weight of 50% were assumed (FAO, 2017). Regarding chicken meat, the strategy of “everything goes in and everything goes out” was assumed, therefore, all broilers are slaughtered and replaced by the same number. The average live weight used is 2.…
Animal	Slaughtered animals	Meat production (t/year)
Cattle	118	24
Poultry	6193	12
Conversion factors was obtained from (FAO, 2017)
Reference
INEI. (2012a). IV Censo Nacional Agropecuario 2012. http://censos.inei.gob.pe/Cenagro/redatam/#
FAO. (2017). Technical Conversion Factors for Agricultural Commodities. http://www.fao.org/economic/the-statistics-division-ess/methodology/methodology-systems/technical-conversion-factors-for-agricultural-commodities/ar/

## Sheet: Processors
Table 7s. Processors applied to Huayopata crops
Production costs were obtained from (Agencia Agraria La Convención, 2020b; Gastañaga Figueroa, 2016) , in some cases the values were adjusted. The water values were obtained from (Mekonnen & Hoekstra, 2010) , for the case of Huayopata the values of Cusco were considered.
Reference
Agencia Agraria La Convención. (2020b). Costos de producción.
Gastañaga Figueroa, E. (2016). Análisis de la producción agrícola y su incidencia en el Desarrollo económico en los productores del distrito de Huayopata provincia de la convención en el período 2011- 2014 [Universidad Andina del Cusco]. http://190.119.204.72/bitstream/UAC/571/3/Edwin_Tesis_bachiller_2016.pdf
Mekonnen, M. M., & Hoekstra, A. Y. (2010). The green, blue and grey water footprint of crops and derived crop products (Volume 2: Appendices; Value of Water Research Report Series No.47). https://waterfootprint.org/media/downloads/Report47-WaterFootprintCrops-Vol2.pdf
Primary product	Element	Value	Unit	Referencia
Maize	Crop	1	t	Huayopata
Maize	Land	0.4	ha	Huayopata
Maize	N	56	kg	Huayopata
Maize	P2O5	28.8	kg	Huayopata
Maize	K2O	48	kg	Huayopata
Maize	Blue water	150.753	m3	Huayopata
Maize	Green water	1248.43	m3	Huayopata
Maize	Human activity	160	h	Huayopata
Plantains	Crop	1	t	Huayopata
Plantains	Land	0.0900901	ha	Huayopata
Plantains	N	8.28829	kg	Huayopata
Plantains	P2O5	0	kg	Huayopata
Plantains	K2O	10.8108	kg	Huayopata
Plantains	Blue water	224.48	m3	Huayopata
Plantains	Green water	676.224	m3	Huayopata
Plantains	Human activity	34.5946	h	Huayopata
Onions	Crop	1	t	Huayopata
Onions	Land	0.0250572	ha	Huayopata
Onions	N	5.39983	kg	Huayopata
Onions	P2O5	2.01711	kg	Huayopata
Onions	K2O	2.55584	kg	Huayopata
Onions	Blue water		m3	Huayopata
Onions	Green water		m3	Huayopata
Onions	Human activity	27.0618	h	Huayopata
Potatoes	Crop	1	t	Huayopata
Potatoes	Land	0.0833333	ha	Huayopata
Potatoes	N	10	kg	Huayopata
Potatoes	P2O5	11.6667	kg	Huayopata
Potatoes	K2O	6.66667	kg	Huayopata
Potatoes	Blue water	123.683	m3	Huayopata
Potatoes	Green water	86.6555	m3	Huayopata
Potatoes	Human activity	68.6667	h	Huayopata
Cassava	Crop	1	t	Huayopata
Cassava	Land	0.0769231	ha	Huayopata
Cassava	N	6.15385	kg	Huayopata
Cassava	P2O5	9.23077	kg	Huayopata
Cassava	K2O	8.46154	kg	Huayopata
Cassava	Blue water		m3	Huayopata
Cassava	Green water	618.961	m3	Huayopata
Cassava	Human activity	69.2308	h	Huayopata
Tomate	Crop	1	t	Huayopata
Tomate	Land	0.0333333	ha	Huayopata
Tomate	N	4.66667	kg	Huayopata
Tomate	P2O5	3	kg	Huayopata
Tomate	K2O	4	kg	Huayopata
Tomate	Blue water		m3	Huayopata
Tomate	Green water	174.688	m3	Huayopata
Tomate	Human activity	33.3333	h	Huayopata
Custard apple	Crop	1	t	Huayopata
Custard apple	Land	0.142857	ha	Huayopata
Custard apple	N	17.1429	kg	Huayopata
Custard apple	P2O5	2.85714	kg	Huayopata
Custard apple	K2O	10	kg	Huayopata
Custard apple	Blue water	625.481	m3	Huayopata
Custard apple	Green water	763.827	m3	Huayopata
Custard apple	Human activity	114.286	h	Huayopata
Beans	Crop	1	t	Huayopata
Beans	Land	0.666667	ha	Huayopata
Beans	N	33.3333	kg	Huayopata
Beans	P2O5	33.3333	kg	Huayopata
Beans	K2O	20	kg	Huayopata
Beans	Blue water	62.4245	m3	Huayopata
Beans	Green water	792.233	m3	Huayopata
Beans	Human activity	400	h	Huayopata
Sweet granadille	Crop	1	t	Huayopata
Sweet granadille	Land	0.142857	ha	Huayopata
Sweet granadille	N	17.1429	kg	Huayopata
Sweet granadille	P2O5	2.85714	kg	Huayopata
Sweet granadille	K2O	10	kg	Huayopata
Sweet granadille	Blue water	177.102	m3	Huayopata
Sweet granadille	Green water	224.965	m3	Huayopata
Sweet granadille	Human activity	114.286	h	Huayopata
Lemon	Crop	1	t	Huayopata
Lemon	Land	0.1	ha	Huayopata
Lemon	N	12	kg	Huayopata
Lemon	P2O5	0	kg	Huayopata
Lemon	K2O	10	kg	Huayopata
Lemon	Blue water	320.318	m3	Huayopata
Lemon	Green water	509.525	m3	Huayopata
Lemon	Human activity	60	h	Huayopata
Mandarine	Crop	1	t	Huayopata
Mandarine	Land	0.1	ha	Huayopata
Mandarine	N	7	kg	Huayopata
Mandarine	P2O5	3	kg	Huayopata
Mandarine	K2O	6	kg	Huayopata
Mandarine	Blue water	163.61	m3	Huayopata
Mandarine	Green water	337.941	m3	Huayopata
Mandarine	Human activity	23.2	h	Huayopata
Mangoes	Crop	1	t	Huayopata
Mangoes	Land	0.2	ha	Huayopata
Mangoes	N		kg	Huayopata
Mangoes	P2O5		kg	Huayopata
Mangoes	K2O		kg	Huayopata
Mangoes	Blue water	353.182	m3	Huayopata
Mangoes	Green water	492.018	m3	Huayopata
Mangoes	Human activity	100	h	Huayopata
Uncucha	Crop	1	t	Huayopata
Uncucha	Land	0.125	ha	Huayopata
Uncucha	N		kg	Huayopata
Uncucha	P2O5		kg	Huayopata
Uncucha	K2O		kg	Huayopata
Uncucha	Blue water	69.9669	m3	Huayopata
Uncucha	Green water	465.752	m3	Huayopata
Uncucha	Human activity	87.5	h	Huayopata
Orange	Crop	1	t	Huayopata
Orange	Land	0.1	ha	Huayopata
Orange	N	7	kg	Huayopata
Orange	P2O5	3	kg	Huayopata
Orange	K2O	6	kg	Huayopata
Orange	Blue water	270.78	m3	Huayopata
Orange	Green water	501.4	m3	Huayopata
Orange	Human activity	23.2	h	Huayopata
Avocado	Crop	1	t	Huayopata
Avocado	Land	0.111111	ha	Huayopata
Avocado	N	13.3333	kg	Huayopata
Avocado	P2O5	2.22222	kg	Huayopata
Avocado	K2O	7.77778	kg	Huayopata
Avocado	Blue water	253.984	m3	Huayopata
Avocado	Green water	615.763	m3	Huayopata
Avocado	Human activity	88.8889	h	Huayopata
Papaya	Crop	1	t	Huayopata
Papaya	Land	0.142857	ha	Huayopata
Papaya	N		kg	Huayopata
Papaya	P2O5		kg	Huayopata
Papaya	K2O		kg	Huayopata
Papaya	Blue water	183.382	m3	Huayopata
Papaya	Green water	444.701	m3	Huayopata
Papaya	Human activity	88.5714	h	Huayopata
Pineapple	Crop	1	t	Huayopata
Pineapple	Land	0.125	ha	Huayopata
Pineapple	N	12.5	kg	Huayopata
Pineapple	P2O5	8.75	kg	Huayopata
Pineapple	K2O	8.75	kg	Huayopata
Pineapple	Blue water	44.6838	m3	Huayopata
Pineapple	Green water	265.939	m3	Huayopata
Pineapple	Human activity	50	h	Huayopata
Tea	Crop	1	t	Huayopata
Tea	Land	0.208333	ha	Huayopata
Tea	N		kg	Huayopata
Tea	P2O5		kg	Huayopata
Tea	K2O		kg	Huayopata
Tea	Blue water	1516.74	m3	Huayopata
Tea	Green water	2743.53	m3	Huayopata
Tea	Human activity	31.6667	h	Huayopata
Coffee	Crop	1	t	Huayopata
Coffee	Land	1.42857	ha	Huayopata
Coffee	N	122.857	kg	Huayopata
Coffee	P2O5	147.143	kg	Huayopata
Coffee	K2O	75.7143	kg	Huayopata
Coffee	Blue water		m3	Huayopata
Coffee	Green water	12682.1	m3	Huayopata
Coffee	Human activity	674.286	h	Huayopata

## Sheet: Secondary forest_1
Table 8s. Production cost of Secondary Forests (1 hectare)
Prepared by Forestry Engineer Julio Lovera Fernández
Description	Total Cost		Percentage
	(Nuevos Soles)	Total cost of roundwood
		(Nuevos Soles/m3)
Pre-Harvesting forest	116	2.43	5.04
Location and Identification of usable trees	80	1.68	3.48
Purchase of tools	36	0.75	1.57
Harvesting forest	1140	23.89	49.56
Construction of roads and slides	240	5.03	10.43
Cut, chop and primary sawmill	720	15.09	31.3
Transport	180	3.77	7.83
Purchase of tools	3087	64.68	134.21
Others	1044	21.88	45.39
Inputs	875	18.33	38.03
Equipment depreciation	75	1.56	3.24
Others 10%	95	1.99	4.13
Total Harvest Cost	2300	48.19	100
Harvest Cost/Volume	48.19
(Nuevos Soles/m3)
Wood Production
Area (ha)	1
Volume (m3)	47.73
Volume (pt)	10500
Price/ Volume pt	0.6
(Nuevos Soles/pt)
Gross income (Nuevos Soles)	6300
Financial balance
Gross income	6300
(Nuevos Soles)
Cost Production	2300
(Nuevos Soles)
Profit	4000

## Sheet: Secondary forest_2
Table 9s. Personnel cost for the harvesting of Secondary Forests (1 hectare)
Prepared by Forestry Engineer Julio Lovera Fernández
Activity	Staff		Unitary cost	Requirement	Subtotal
	Function	Amount	(Nuevos Soles)	(days)	(Nuevos Soles)
Location and Identification of usable trees	Forestry specialist	1	70	1	70
	Auxiliary	1	60	1	60
	Cook	1	50	1	50
	Subtotal	3			-
Construction of roads and slides	Chainsaw man	1	70	3	210
	Auxiliary	2	60	3	360
	Cook	1	50	3	150
	Subtotal	4			-
Cut, chop and primary sawmill	Chainsaw man	1	70	9	630
	Auxiliary	2	60	9	1080
	Cook	1	50	9	450
	Subtotal	4			-
Transport	Transporter	3	60	3	540
	Subtotal	3			-
Road maintenance	Auxiliary	2	60	1	120
	Cook	1	50	1	50
	Subtotal	2			-
TOTAL		16			-

[truncated: 3 more sheets: Secondary forest_3, Secondary forest_4, Secondary forest_5]
